# Supplementary material for: 2-Amino-5-cyano­pyridinium nitrate
Source: Acta Crystallogr Sect E Struct Rep Online. 2008 Sep 6;64(Pt 10):o1899. doi: 10.1107/S1600536808028031 (PMC2959316; doi:10.1107/S1600536808028031)
Supplement: Supplementary file 2 [file e-64-o1899-Isup2.hkl]

# 
# h,k,l, Fc-squared, Fo-squared, sigma(Fo-squared) and status flag 
# 
data_I
_shelx_title ' 1 in P2(1)/n' 
_shelx_refln_list_code          4 
_shelx_F_calc_maximum      146.99 
_exptl_crystal_F_000       376.00 
_reflns_d_resolution_high  0.7702 
 
loop_ 
 _symmetry_equiv_pos_as_xyz 
 'x, y, z' 
 '-x+1/2, y+1/2, -z+1/2' 
 '-x, -y, -z' 
 'x-1/2, -y-1/2, z-1/2' 
 
_cell_length_a     4.6475 
_cell_length_b    12.7126 
_cell_length_c    13.4168 
_cell_angle_alpha  90.000 
_cell_angle_beta   97.911 
_cell_angle_gamma  90.000 
 
_shelx_F_squared_multiplier     1.000 
 
loop_ 
 _refln_index_h 
 _refln_index_k 
 _refln_index_l 
 _refln_F_squared_calc 
 _refln_F_squared_meas 
 _refln_F_squared_sigma 
 _refln_observed_status 
   2   0   0        6.37        7.65      1.21 o 
   4   0   0       10.65       12.21      2.89 o 
   1   1   0     1917.24     1847.86     12.54 o 
   2   1   0      189.41      194.24      3.08 o 
   3   1   0       67.38       58.94      2.71 o 
   4   1   0       18.15       19.86      2.05 o 
   5   1   0        6.41        6.59      3.13 o 
   0   2   0      460.28      348.04      8.86 o 
   1   2   0      447.33      463.64      4.25 o 
   2   2   0      271.63      277.80      4.04 o 
   3   2   0       94.99       99.95      3.08 o 
   4   2   0       33.03       36.15      2.63 o 
   5   2   0       96.10       97.59      5.76 o 
   1   3   0      209.58      197.17      3.05 o 
   2   3   0       11.94        9.29      1.04 o 
   3   3   0      185.95      196.47      4.31 o 
   4   3   0       58.23       64.72      3.62 o 
   5   3   0       60.03       59.24      7.38 o 
   0   4   0        1.79        0.26      0.77 o 
   1   4   0      843.81      917.71      8.70 o 
   2   4   0      197.97      183.84      5.25 o 
   3   4   0       26.33       31.98      2.11 o 
   4   4   0        9.64       17.01      2.46 o 
   5   4   0       56.77       58.93      6.59 o 
   1   5   0      207.57      208.04      3.01 o 
   2   5   0        0.11        0.10      1.46 o 
   3   5   0       31.80       33.90      2.09 o 
   4   5   0        1.02        3.21      2.39 o 
   5   5   0        6.46        5.07      3.48 o 
   0   6   0      815.83      870.17     12.38 o 
   1   6   0       47.91       46.56      1.97 o 
   2   6   0     1044.33     1066.23     12.65 o 
   3   6   0        7.18        7.96      1.72 o 
   4   6   0       42.71       38.48      2.86 o 
   5   6   0        6.22        7.29      3.79 o 
   1   7   0       41.35       49.07      1.66 o 
   2   7   0       23.75       29.37      1.86 o 
   3   7   0      171.20      164.82      6.09 o 
   4   7   0      105.07      100.61      4.21 o 
   5   7   0       13.84        5.33      9.38 o 
   0   8   0      900.45      911.74     20.96 o 
   1   8   0       16.68       18.84      1.95 o 
   2   8   0      126.65      128.23      4.08 o 
   3   8   0      413.73      405.40     11.22 o 
   4   8   0        6.33       11.05      2.73 o 
   5   8   0        3.13        3.59      5.20 o 
   1   9   0       55.54       57.82      2.06 o 
   2   9   0       19.38       19.94      2.52 o 
   3   9   0       15.48       18.62      3.05 o 
   4   9   0        0.28        0.58      2.26 o 
   5   9   0       11.42        8.91      5.89 o 
   0  10   0        6.65        6.68      2.40 o 
   1  10   0      236.89      223.40      5.90 o 
   2  10   0        8.55       12.67      2.90 o 
   3  10   0        0.59       -1.31      1.98 o 
   4  10   0       33.11       33.61      4.46 o 
   1  11   0        1.76        2.15      1.90 o 
   2  11   0      112.80      113.98      4.65 o 
   3  11   0        3.43        4.44      2.43 o 
   4  11   0       11.81        9.38      3.55 o 
   0  12   0       20.06       14.22      3.83 o 
   1  12   0        2.09        6.23      2.21 o 
   2  12   0       37.93       40.63      3.57 o 
   3  12   0        9.77       14.14      3.74 o 
   4  12   0       13.54       15.88      4.24 o 
   1  13   0        0.03        1.98      2.58 o 
   2  13   0        1.27        2.46      2.89 o 
   3  13   0       17.17       18.80      3.95 o 
   0  14   0        4.73        7.43      4.17 o 
   1  14   0       74.78       64.01      5.66 o 
   2  14   0        6.96        9.52      4.25 o 
   3  14   0        0.39        6.50      4.70 o 
   1  15   0        0.19        2.36      2.83 o 
   2  15   0       16.47       24.13      5.70 o 
   0  16   0        3.20        4.63      5.20 o 
   1  16   0        1.13       -4.36      4.36 o 
  -5   0   1       33.36       26.22      5.27 o 
  -3   0   1       59.49       59.51      5.61 o 
  -1   0   1       49.30       55.75      3.09 o 
   1   0   1      659.52      719.74      8.21 o 
   3   0   1     1158.65     1218.44     21.34 o 
   5   0   1       32.37       27.51      4.75 o 
  -6   1   1        0.01       -0.70      3.85 o 
  -5   1   1        0.29        1.79      2.65 o 
  -4   1   1        0.30        0.83      1.30 o 
  -3   1   1       24.69       30.85      1.56 o 
  -2   1   1       15.29       16.96      1.07 o 
  -1   1   1       15.38       13.07      0.89 o 
   1   1   1      623.97      615.42      6.54 o 
   2   1   1     1481.32     1533.09     18.54 o 
   3   1   1       74.72       79.96      2.68 o 
   4   1   1        0.01        4.27      1.94 o 
   5   1   1        1.34        5.00      1.99 o 
  -5   2   1        0.77        0.80      2.38 o 
  -4   2   1        4.70        7.67      1.89 o 
  -3   2   1      300.32      284.55      5.40 o 
  -2   2   1      202.63      200.29      3.13 o 
  -1   2   1     4471.85     4464.55     26.14 o 
   0   2   1      658.14      637.74      7.46 o 
   1   2   1      135.25      135.34      2.52 o 
   2   2   1        3.31        2.11      1.54 o 
   3   2   1       29.03       28.09      1.97 o 
   4   2   1       13.28       15.52      2.05 o 
   5   2   1       23.37       17.15      2.54 o 
  -5   3   1       15.04       23.51      3.71 o 
  -4   3   1        3.56        3.02      1.51 o 
  -3   3   1       83.15       90.15      3.72 o 
  -2   3   1      570.68      594.65     11.13 o 
  -1   3   1     2660.30     2623.61     18.44 o 
   0   3   1     1971.68     2026.29     11.61 o 
   1   3   1     2297.16     2256.44     15.39 o 
   2   3   1       69.17       72.27      2.19 o 
   3   3   1      266.00      267.71      5.33 o 
   4   3   1       16.38       11.93      2.00 o 
   5   3   1       82.83       80.23      5.29 o 
  -5   4   1       96.15       92.51      6.62 o 
  -4   4   1       13.24       14.74      1.97 o 
  -3   4   1      127.85      123.03      3.44 o 
  -2   4   1       39.98       38.81      2.46 o 
  -1   4   1       20.56       15.93      1.34 o 
   0   4   1     1102.03     1038.72     10.95 o 
   1   4   1      501.14      496.68      7.19 o 
   2   4   1      278.86      301.68      4.57 o 
   3   4   1        0.12        1.50      1.18 o 
   4   4   1        3.17        0.57      1.48 o 
   5   4   1       18.50       12.85      4.19 o 
  -5   5   1        5.90        7.70      5.27 o 
  -4   5   1       69.01       68.30      3.17 o 
  -3   5   1       15.89       15.16      1.81 o 
  -2   5   1      154.56      165.37      3.36 o 
  -1   5   1       38.47       47.91      2.09 o 
   0   5   1     3322.48     3421.62     23.90 o 
   1   5   1      355.53      399.29      4.31 o 
   2   5   1       81.60       81.57      2.30 o 
   3   5   1      247.01      250.66      5.48 o 
   4   5   1       46.51       47.70      2.90 o 
   5   5   1       25.72       26.41      4.98 o 
  -5   6   1        0.33        1.57      3.16 o 
  -4   6   1      206.61      217.27      5.76 o 
  -3   6   1        0.04       -1.37      1.46 o 
  -2   6   1      322.07      339.15      6.82 o 
  -1   6   1      108.81      103.31      3.65 o 
   0   6   1      395.79      451.83      5.25 o 
   1   6   1       30.16       28.16      1.03 o 
   2   6   1      128.71      140.23      3.19 o 
   3   6   1        2.23        0.11      1.43 o 
   4   6   1       42.70       41.15      3.04 o 
   5   6   1       15.79       15.60      5.83 o 
  -5   7   1        0.90        2.25      4.64 o 
  -4   7   1       10.91       12.68      2.14 o 
  -3   7   1      108.31      108.93      3.76 o 
  -2   7   1       71.15       70.71      2.71 o 
  -1   7   1      268.28      291.82      4.63 o 
   0   7   1       17.46       24.56      1.22 o 
   1   7   1       43.70       36.63      1.88 o 
   2   7   1       53.19       50.19      2.15 o 
   3   7   1      135.81      132.77      4.91 o 
   4   7   1        0.34        3.46      2.29 o 
   5   7   1        2.65        4.45      4.94 o 
  -5   8   1        0.40       -2.27      5.29 o 
  -4   8   1        2.40        0.75      1.55 o 
  -3   8   1      351.39      333.20      7.10 o 
  -2   8   1        7.60       10.49      1.55 o 
  -1   8   1      162.03      150.70      3.36 o 
   0   8   1      513.06      515.12     10.52 o 
   1   8   1      134.28      134.11      3.85 o 
   2   8   1       51.28       48.88      2.68 o 
   3   8   1      220.08      211.70      5.22 o 
   4   8   1        1.63       -0.48      2.24 o 
   5   8   1        1.37        5.57      5.33 o 
  -5   9   1        5.07        3.16      8.07 o 
  -4   9   1       27.56       26.36      3.15 o 
  -3   9   1        1.06       -1.52      1.52 o 
  -2   9   1      129.81      129.23      3.85 o 
  -1   9   1       50.49       48.02      2.14 o 
   0   9   1        0.25        0.39      0.98 o 
   1   9   1        8.04       11.28      1.93 o 
   2   9   1       29.84       31.10      2.80 o 
   3   9   1       24.21       26.16      3.23 o 
   4   9   1        0.01       -1.89      3.36 o 
  -4  10   1        1.23        8.35      3.82 o 
  -3  10   1       12.83       14.36      3.82 o 
  -2  10   1      265.55      233.26      6.57 o 
  -1  10   1       43.30       40.84      2.48 o 
   0  10   1        3.47        2.75      1.53 o 
   1  10   1      186.66      197.31      6.16 o 
   2  10   1        3.01        4.42      1.79 o 
   3  10   1       63.82       75.46      5.01 o 
   4  10   1        0.78       -2.36      2.82 o 
  -4  11   1       16.95       23.92      6.55 o 
  -3  11   1       23.85       29.79      3.22 o 
  -2  11   1      268.99      254.17      7.20 o 
  -1  11   1       20.63       20.73      2.24 o 
   0  11   1       25.10       27.60      2.67 o 
   1  11   1        0.03        2.67      1.87 o 
   2  11   1       82.69       87.22      4.25 o 
   3  11   1        2.48        1.37      2.59 o 
   4  11   1        9.98        5.31      4.61 o 
  -4  12   1        2.82        1.33      6.02 o 
  -3  12   1       13.54       20.54      3.24 o 
  -2  12   1      330.63      315.88      8.89 o 
  -1  12   1        5.66        4.94      2.06 o 
   0  12   1       32.08       24.13      2.41 o 
   1  12   1        8.57        7.21      2.24 o 
   2  12   1       47.27       50.40      3.68 o 
   3  12   1       32.37       45.09      4.81 o 
   4  12   1        1.74        5.26      3.67 o 
  -3  13   1        7.55        1.53      2.86 o 
  -2  13   1       47.12       40.73      4.40 o 
  -1  13   1       32.50       28.78      3.70 o 
   0  13   1       10.32        5.78      3.73 o 
   1  13   1       14.60       18.77      2.76 o 
   2  13   1       23.78       19.94      4.86 o 
   3  13   1       20.12       25.42      4.74 o 
  -3  14   1        7.84       14.61      5.18 o 
  -2  14   1        0.04       -1.01      2.61 o 
  -1  14   1       44.30       37.81      4.34 o 
   0  14   1        0.05        8.13      5.60 o 
   1  14   1        0.30        2.70      2.71 o 
   2  14   1       18.82       21.12      6.73 o 
   3  14   1       37.34       36.44      6.23 o 
  -2  15   1        5.88        8.76      4.49 o 
  -1  15   1        1.04        6.02      3.49 o 
   0  15   1       17.12       23.96      5.16 o 
   1  15   1       52.86       51.38      6.20 o 
   2  15   1        0.08       -4.21      4.21 o 
  -1  16   1        0.14       11.99      7.17 o 
   0  16   1        0.70        2.24      3.31 o 
   1  16   1       13.10       27.00      5.62 o 
  -6   0   2       19.20       16.67      6.64 o 
  -4   0   2        5.29        1.07      1.74 o 
  -2   0   2      931.94      884.03     10.62 o 
   0   0   2      196.23      178.36      3.40 o 
   2   0   2        2.83        0.22      1.14 o 
   4   0   2      218.02      229.91      8.43 o 
  -6   1   2       11.01        1.68      4.09 o 
  -5   1   2        7.56        4.98      4.01 o 
  -4   1   2      223.45      220.70      4.99 o 
  -3   1   2        5.07        6.41      1.97 o 
  -2   1   2       22.70       24.87      1.68 o 
  -1   1   2       14.69       18.36      1.13 o 
   0   1   2     1197.03     1016.73     11.27 o 
   1   1   2      624.19      607.86      5.14 o 
   2   1   2      718.27      781.76      9.44 o 
   3   1   2       28.93       35.61      2.09 o 
   4   1   2       50.54       55.69      3.13 o 
   5   1   2       32.71       29.26      3.22 o 
  -5   2   2        4.65        3.39      2.79 o 
  -4   2   2       45.79       42.75      3.14 o 
  -3   2   2      232.64      215.56      3.97 o 
  -2   2   2       84.27       79.00      1.78 o 
  -1   2   2     1720.25     1922.83     13.06 o 
   0   2   2        0.88        2.13      0.65 o 
   1   2   2      807.03      753.34     13.51 o 
   2   2   2        1.78        4.38      1.02 o 
   3   2   2      153.13      153.28      3.89 o 
   4   2   2       43.61       41.86      2.74 o 
   5   2   2        9.61       12.99      3.30 o 
  -5   3   2        7.10       11.49      4.25 o 
  -4   3   2        2.53        4.38      1.48 o 
  -3   3   2        7.07       11.60      1.39 o 
  -2   3   2      136.53      122.45      2.52 o 
  -1   3   2      167.94      139.64      2.20 o 
   0   3   2     3205.97     3141.84     17.12 o 
   1   3   2      514.16      540.74      5.69 o 
   2   3   2        7.83       13.57      1.13 o 
   3   3   2       25.49       25.41      2.49 o 
   4   3   2      102.48      109.10      3.93 o 
   5   3   2        4.39        2.08      2.27 o 
  -5   4   2       25.57       34.06      6.91 o 
  -4   4   2       32.04       32.88      2.34 o 
  -3   4   2       29.76       32.03      1.94 o 
  -2   4   2      470.96      467.92      6.32 o 
  -1   4   2      154.85      142.05      2.92 o 
   0   4   2     1289.67     1282.91      8.82 o 
   1   4   2      668.42      756.38      7.87 o 
   2   4   2      386.03      390.83      6.19 o 
   3   4   2       15.01       15.07      1.65 o 
   4   4   2       12.02       15.91      2.22 o 
   5   4   2        5.97        4.05      2.52 o 
  -5   5   2        0.75        2.23      3.01 o 
  -4   5   2        0.56        8.12      4.59 o 
  -3   5   2       42.66       46.73      3.44 o 
  -2   5   2        1.89        5.43      1.69 o 
  -1   5   2      792.67      839.58      8.96 o 
   0   5   2        2.70        0.61      0.72 o 
   1   5   2       83.38       92.59      3.12 o 
   2   5   2       31.09       38.96      1.80 o 
   3   5   2       77.90       74.11      2.87 o 
   4   5   2       93.48       99.75      4.24 o 
   5   5   2       40.04       43.81      4.11 o 
  -5   6   2       20.45       17.17      3.70 o 
  -4   6   2      193.28      192.30      5.43 o 
  -3   6   2        0.38        0.13      1.27 o 
  -2   6   2        4.90        4.73      2.01 o 
  -1   6   2     1235.44     1232.96     12.92 o 
   0   6   2      155.54      167.93      2.48 o 
   1   6   2      287.22      291.99      4.94 o 
   2   6   2       24.62       24.41      1.46 o 
   3   6   2       52.94       48.45      2.48 o 
   4   6   2       14.24       13.75      2.65 o 
   5   6   2       38.37       79.48     38.53 o 
  -5   7   2        0.81       10.53      5.80 o 
  -4   7   2       28.23       33.40      2.91 o 
  -3   7   2        8.08       13.56      2.09 o 
  -2   7   2        0.04        1.65      1.25 o 
  -1   7   2      722.95      734.78      9.12 o 
   0   7   2       46.82       40.70      1.99 o 
   1   7   2       19.32       23.45      1.74 o 
   2   7   2       86.80       81.51      2.91 o 
   3   7   2      222.43      210.06      4.99 o 
   4   7   2        0.55        1.72      2.45 o 
   5   7   2        2.11        4.50      4.78 o 
  -5   8   2        0.22        1.75      4.61 o 
  -4   8   2       14.13       15.84      2.33 o 
  -3   8   2        3.06        3.95      1.77 o 
  -2   8   2       11.82       13.24      1.84 o 
  -1   8   2       90.87       84.72      2.60 o 
   0   8   2       52.40       55.09      3.71 o 
   1   8   2      397.48      389.57      7.25 o 
   2   8   2      203.69      192.28      5.20 o 
   3   8   2       22.15       28.80      3.44 o 
   4   8   2       18.73       22.66      4.84 o 
   5   8   2        0.18       -0.20      4.40 o 
  -5   9   2        0.13        5.46      9.20 o 
  -4   9   2       33.15       35.02      3.37 o 
  -3   9   2       53.38       48.71      2.92 o 
  -2   9   2       43.60       45.98      3.71 o 
  -1   9   2      102.77       99.86      3.06 o 
   0   9   2      303.70      298.68      6.38 o 
   1   9   2      262.98      233.93      5.75 o 
   2   9   2       41.61       45.44      2.72 o 
   3   9   2        0.00        0.82      2.27 o 
   4   9   2        5.57        9.25      3.33 o 
  -4  10   2        8.34        8.42      4.16 o 
  -3  10   2        0.52        3.24      2.24 o 
  -2  10   2        0.26        0.41      1.27 o 
  -1  10   2        0.13        1.71      1.46 o 
   0  10   2        0.02        0.90      1.82 o 
   1  10   2        5.53        7.11      1.93 o 
   2  10   2        1.45        2.37      1.62 o 
   3  10   2       29.04       48.67     12.82 o 
   4  10   2       27.25       28.22      4.51 o 
  -4  11   2        7.53       14.42      4.57 o 
  -3  11   2        9.02        9.05      2.64 o 
  -2  11   2       26.19       30.64      4.37 o 
  -1  11   2       28.75       24.51      2.19 o 
   0  11   2        3.14        4.04      2.57 o 
   1  11   2      547.12      507.74     10.79 o 
   2  11   2       13.14       17.24      2.63 o 
   3  11   2       19.61       24.15      4.53 o 
   4  11   2        0.88       -2.15      3.20 o 
  -4  12   2        0.47        3.84      5.59 o 
  -3  12   2       66.84       62.47      4.98 o 
  -2  12   2        8.13        9.25      2.70 o 
  -1  12   2       31.72       33.36      3.88 o 
   0  12   2        0.67        2.07      1.69 o 
   1  12   2      224.96      215.94      6.46 o 
   2  12   2       78.39       72.16      7.86 o 
   3  12   2       48.29       53.80      5.22 o 
  -3  13   2        5.81       10.52      5.65 o 
  -2  13   2        9.32       24.64     12.09 o 
  -1  13   2       21.74       24.47      3.63 o 
   0  13   2       49.63       44.53      5.07 o 
   1  13   2      102.13       98.22      4.58 o 
   2  13   2        7.16        8.93      3.16 o 
   3  13   2        0.00       -0.19      2.72 o 
  -3  14   2        0.40       13.28      7.23 o 
  -2  14   2        0.81       -0.87      2.71 o 
  -1  14   2        0.68        4.30      2.87 o 
   0  14   2       10.19        7.69      3.06 o 
   1  14   2       11.07       15.00      3.49 o 
   2  14   2        1.13        0.76      3.32 o 
  -2  15   2       13.32       14.49      5.01 o 
  -1  15   2        1.64        2.48      2.97 o 
   0  15   2       13.67       12.03      3.69 o 
   1  15   2       12.93        9.32      4.58 o 
   2  15   2       11.37       18.82      5.36 o 
  -1  16   2        1.44        0.49      2.90 o 
   0  16   2        0.52        2.06      3.67 o 
   1  16   2       17.50       13.89      5.36 o 
  -5   0   3        4.02       -3.52      5.24 o 
  -3   0   3      399.67      375.58     12.14 o 
  -1   0   3     3082.75     2978.97     19.62 o 
   1   0   3      244.98      243.12      6.25 o 
   3   0   3      125.99      126.56      5.08 o 
   5   0   3        2.54        1.83      3.10 o 
  -6   1   3        5.81        6.93      4.34 o 
  -5   1   3        0.95        3.63      2.80 o 
  -4   1   3       40.83       38.97      3.71 o 
  -3   1   3        3.21        3.15      1.05 o 
  -2   1   3      158.73      154.91      3.20 o 
  -1   1   3    21604.69    22119.60    155.30 o 
   0   1   3     1804.32     1880.58     21.15 o 
   1   1   3      691.45      668.94      8.05 o 
   2   1   3       89.29       86.15      2.23 o 
   3   1   3       56.75       54.22      2.45 o 
   4   1   3        5.77        7.99      1.91 o 
   5   1   3       21.74       20.72      3.61 o 
  -5   2   3        2.05        6.01      3.01 o 
  -4   2   3        2.34        3.92      2.37 o 
  -3   2   3       72.78       74.34      2.73 o 
  -2   2   3      223.21      215.38      2.88 o 
  -1   2   3       80.41       77.82      1.50 o 
   0   2   3      215.52      196.25      2.16 o 
   1   2   3      531.43      584.30      6.76 o 
   2   2   3       82.10       96.34      2.92 o 
   3   2   3       22.10       19.47      1.94 o 
   4   2   3       44.55       54.40      3.98 o 
   5   2   3       13.44        9.99      3.49 o 
  -5   3   3        7.07        3.52      2.81 o 
  -4   3   3        4.65        4.60      2.42 o 
  -3   3   3       20.20       22.64      1.50 o 
  -2   3   3      418.52      440.42      5.43 o 
  -1   3   3      234.35      227.23      3.03 o 
   0   3   3      180.71      175.09      2.84 o 
   1   3   3      344.34      346.76      4.66 o 
   2   3   3     1057.05     1120.70     11.65 o 
   3   3   3        0.96        2.83      1.65 o 
   4   3   3      758.15      742.29     15.91 o 
   5   3   3        5.73        8.40      2.71 o 
  -5   4   3       19.76       29.00      4.27 o 
  -4   4   3       32.91       32.65      3.23 o 
  -3   4   3       39.89       35.02      1.99 o 
  -2   4   3       17.42       24.40      1.57 o 
  -1   4   3     2243.77     2380.74     26.18 o 
   0   4   3      189.95      162.08      2.12 o 
   1   4   3      125.10      114.27      3.09 o 
   2   4   3      227.44      221.78      4.45 o 
   3   4   3       26.75       31.35      2.02 o 
   4   4   3        7.53       11.27      3.69 o 
   5   4   3       22.69       24.31      4.06 o 
  -5   5   3       13.24       16.89      3.89 o 
  -4   5   3        2.68        5.55      1.61 o 
  -3   5   3      166.95      177.68      4.17 o 
  -2   5   3       68.27       71.35      2.27 o 
  -1   5   3      220.85      241.05      3.81 o 
   0   5   3      748.15      774.35      8.07 o 
   1   5   3      340.00      374.76      5.20 o 
   2   5   3      194.99      177.34      3.81 o 
   3   5   3       15.44       15.01      2.36 o 
   4   5   3       15.60       15.80      2.67 o 
   5   5   3        3.18       -0.44      2.68 o 
  -5   6   3        9.56        7.47      3.78 o 
  -4   6   3        9.44       11.29      2.03 o 
  -3   6   3       22.27       20.72      1.98 o 
  -2   6   3       11.58       11.10      1.49 o 
  -1   6   3      184.86      174.58      3.35 o 
   0   6   3      235.28      219.65      4.16 o 
   1   6   3      225.53      231.32      4.14 o 
   2   6   3       47.05       47.90      2.71 o 
   3   6   3       37.80       34.36      2.82 o 
   4   6   3        1.59        1.99      2.03 o 
   5   6   3        1.42       -0.55      2.69 o 
  -5   7   3        1.59       -0.62      2.81 o 
  -4   7   3       72.93       69.69      3.54 o 
  -3   7   3       38.42       37.98      2.41 o 
  -2   7   3       44.59       46.68      2.30 o 
  -1   7   3       59.18       60.85      2.22 o 
   0   7   3      215.33      208.44      4.76 o 
   1   7   3        0.01       -0.62      1.37 o 
   2   7   3       21.57       16.74      1.64 o 
   3   7   3      257.13      251.26      8.35 o 
   4   7   3        8.17        7.32      3.37 o 
   5   7   3        0.05        0.71      4.62 o 
  -5   8   3        8.79       23.40      6.45 o 
  -4   8   3        0.06       -0.15      1.66 o 
  -3   8   3       15.50       20.43      2.08 o 
  -2   8   3        7.03       12.36      1.76 o 
  -1   8   3        3.88        7.32      1.93 o 
   0   8   3      300.02      304.83      6.25 o 
   1   8   3        9.02       13.02      1.78 o 
   2   8   3       57.06       55.68      2.77 o 
   3   8   3       62.30       56.25      4.40 o 
   4   8   3       21.65       27.17      4.14 o 
  -5   9   3        2.86       10.79      8.85 o 
  -4   9   3       20.42       15.54      3.28 o 
  -3   9   3       23.45       27.18      2.69 o 
  -2   9   3       24.80       26.60      2.22 o 
  -1   9   3      115.39      124.27      5.29 o 
   0   9   3      147.03      143.02      4.39 o 
   1   9   3       30.12       27.03      3.88 o 
   2   9   3      724.57      706.11     22.20 o 
   3   9   3       37.88       42.53      4.37 o 
   4   9   3       16.25       24.97      4.07 o 
  -4  10   3        0.00        4.35      4.70 o 
  -3  10   3        0.73        0.83      1.72 o 
  -2  10   3       75.44       68.92      3.16 o 
  -1  10   3       30.72       33.66      2.28 o 
   0  10   3       35.33       36.71      3.31 o 
   1  10   3      372.54      377.46      8.41 o 
   2  10   3        0.32        4.19      2.53 o 
   3  10   3        1.48        5.43      2.91 o 
   4  10   3        4.36        5.49      3.26 o 
  -4  11   3        4.05        6.45      4.69 o 
  -3  11   3        2.92        5.47      2.16 o 
  -2  11   3       23.96       28.14      2.51 o 
  -1  11   3        2.31       10.23      3.16 o 
   0  11   3       28.85       27.69      2.73 o 
   1  11   3      195.85      174.76      5.59 o 
   2  11   3      101.21      112.21      6.20 o 
   3  11   3        5.79       12.76      4.30 o 
   4  11   3       12.17        3.86      3.58 o 
  -4  12   3        5.38       14.19      6.48 o 
  -3  12   3       35.84       40.58      3.91 o 
  -2  12   3        1.26        8.37      2.41 o 
  -1  12   3        2.18        0.65      1.71 o 
   0  12   3        0.57        1.92      1.77 o 
   1  12   3        0.68        1.68      1.90 o 
   2  12   3        8.19       10.95      3.29 o 
   3  12   3       27.82       28.74      4.47 o 
  -3  13   3        0.22        6.92      3.24 o 
  -2  13   3       11.12        7.25      4.75 o 
  -1  13   3       21.56       18.57      4.24 o 
   0  13   3        2.91        3.75      2.50 o 
   1  13   3        4.56        4.84      2.30 o 
   2  13   3        5.02        4.13      2.99 o 
   3  13   3       14.71       14.47      4.43 o 
  -3  14   3       26.52       32.16      5.73 o 
  -2  14   3       20.21       28.00      4.43 o 
  -1  14   3        0.50        3.03      2.85 o 
   0  14   3       13.70       15.22      3.30 o 
   1  14   3        0.12        1.21      3.24 o 
   2  14   3        7.95        8.92      3.86 o 
  -2  15   3        3.32        4.40      3.45 o 
  -1  15   3        4.37        6.17      3.39 o 
   0  15   3       17.43       12.76      3.76 o 
   1  15   3        9.67       13.49      4.70 o 
   2  15   3       17.00       19.03      5.39 o 
  -1  16   3        0.82        2.27      3.48 o 
   0  16   3        0.22        1.70      4.06 o 
  -6   0   4        1.95       -3.26      5.48 o 
  -4   0   4       14.84       13.08      4.14 o 
  -2   0   4       55.12       36.46      6.06 o 
   0   0   4     3254.11     3263.85     30.53 o 
   2   0   4      327.67      366.48      7.54 o 
   4   0   4       42.26       39.27      3.89 o 
  -5   1   4        5.61       13.90      4.23 o 
  -4   1   4       26.86       32.52      3.74 o 
  -3   1   4      124.36      125.83      4.82 o 
  -2   1   4       77.54       84.03      3.13 o 
  -1   1   4     5103.15     5096.68     30.80 o 
   0   1   4      436.30      424.86      4.31 o 
   1   1   4      229.30      262.60      3.17 o 
   2   1   4      506.29      499.41      6.68 o 
   3   1   4       58.06       57.49      2.68 o 
   4   1   4       35.16       33.63      2.56 o 
   5   1   4        1.35        8.04      5.25 o 
  -5   2   4        5.41        8.95      3.28 o 
  -4   2   4       82.85       81.46      5.02 o 
  -3   2   4        4.86        4.11      2.02 o 
  -2   2   4     1267.57     1184.38     16.20 o 
  -1   2   4        0.03        1.21      0.66 o 
   0   2   4     2353.60     2341.73     19.30 o 
   1   2   4      699.09      744.62      8.73 o 
   2   2   4       61.81       63.41      1.97 o 
   3   2   4       25.24       27.45      2.08 o 
   4   2   4      286.79      287.45      6.92 o 
   5   2   4        2.87        1.88      2.47 o 
  -5   3   4        2.77        6.27      3.05 o 
  -4   3   4       10.96       16.57      2.99 o 
  -3   3   4       16.13       16.37      2.66 o 
  -2   3   4      147.16      142.54      3.20 o 
  -1   3   4      784.84      745.68      8.97 o 
   0   3   4      908.65      925.17      8.65 o 
   1   3   4       12.71        6.89      1.00 o 
   2   3   4       45.07       43.03      2.18 o 
   3   3   4        1.56        2.86      1.29 o 
   4   3   4        8.26        8.96      2.61 o 
   5   3   4       10.27       13.80      3.43 o 
  -5   4   4        7.50        7.89      4.37 o 
  -4   4   4        2.59        6.68      3.07 o 
  -3   4   4       32.11       33.59      2.47 o 
  -2   4   4      212.83      237.40      4.27 o 
  -1   4   4      454.67      436.05      5.46 o 
   0   4   4      436.16      487.56      5.07 o 
   1   4   4       59.85       67.91      2.87 o 
   2   4   4      642.89      655.09     13.71 o 
   3   4   4      116.88      114.60      4.50 o 
   4   4   4       74.48       72.18      4.22 o 
   5   4   4        0.66        4.49      2.64 o 
  -5   5   4       29.90       27.54      4.38 o 
  -4   5   4        0.10       -0.87      2.54 o 
  -3   5   4        3.79        6.66      1.33 o 
  -2   5   4       57.43       52.41      1.99 o 
  -1   5   4      140.74      139.54      4.66 o 
   0   5   4       22.69       21.48      1.65 o 
   1   5   4     1602.67     1765.65     24.75 o 
   2   5   4        9.22       11.77      1.75 o 
   3   5   4       56.08       54.76      4.04 o 
   4   5   4       52.41       55.01      3.83 o 
   5   5   4        7.35        3.88      3.19 o 
  -5   6   4       38.33       41.76      5.65 o 
  -4   6   4       54.08       48.35      4.22 o 
  -3   6   4       96.31       98.18      3.52 o 
  -2   6   4       65.34       70.58      2.59 o 
  -1   6   4      344.99      351.93      5.45 o 
   0   6   4       18.42       17.61      0.88 o 
   1   6   4       68.99       62.04      3.42 o 
   2   6   4      674.32      676.26     18.72 o 
   3   6   4       36.45       34.57      4.02 o 
   4   6   4       41.23       39.13      4.26 o 
   5   6   4        3.63        5.93      3.68 o 
  -5   7   4       22.19       21.37      5.25 o 
  -4   7   4      137.42      134.71      6.89 o 
  -3   7   4      214.05      216.13      5.33 o 
  -2   7   4       41.41       43.20      3.85 o 
  -1   7   4      488.30      496.60      7.38 o 
   0   7   4      143.96      141.52      4.58 o 
   1   7   4        3.22        3.97      1.13 o 
   2   7   4       45.88       46.36      3.45 o 
   3   7   4        2.60        6.29      2.68 o 
   4   7   4        7.55        9.25      3.23 o 
   5   7   4       11.36       29.43      4.78 o 
  -5   8   4        4.52       -0.87      3.36 o 
  -4   8   4        4.22        2.07      4.47 o 
  -3   8   4        0.91       -0.04      1.33 o 
  -2   8   4        0.26        2.86      2.37 o 
  -1   8   4       17.31       25.07      1.86 o 
   0   8   4        6.86        9.14      1.69 o 
   1   8   4       19.96       18.90      1.82 o 
   2   8   4        2.48        4.70      2.49 o 
   3   8   4       25.73       28.65      4.33 o 
   4   8   4       11.91       10.34      3.99 o 
  -5   9   4        0.99        7.69      5.62 o 
  -4   9   4        7.51        7.03      2.92 o 
  -3   9   4       70.83       63.95      3.25 o 
  -2   9   4        0.47        1.17      1.55 o 
  -1   9   4        2.78        3.26      1.39 o 
   0   9   4      717.92      676.62     11.90 o 
   1   9   4      141.21      149.61      4.35 o 
   2   9   4      549.41      546.14     18.52 o 
   3   9   4        0.09        0.15      2.32 o 
   4   9   4        0.45        0.74      5.86 o 
  -4  10   4        1.83       -1.23      3.39 o 
  -3  10   4       13.98       19.51      2.65 o 
  -2  10   4        0.04        2.04      1.66 o 
  -1  10   4        3.34        7.77      1.67 o 
   0  10   4        1.18        1.28      1.67 o 
   1  10   4       82.10       82.48      3.83 o 
   2  10   4       36.76       49.25      4.32 o 
   3  10   4       39.09       35.04      5.17 o 
   4  10   4       17.48       22.90      4.37 o 
  -4  11   4        3.52        2.54      3.79 o 
  -3  11   4       89.71       79.99      4.61 o 
  -2  11   4       18.27       24.21      2.51 o 
  -1  11   4        0.53        3.01      2.30 o 
   0  11   4        1.02        2.69      2.18 o 
   1  11   4      207.41      196.72     12.34 o 
   2  11   4       10.21       11.56      3.25 o 
   3  11   4        0.44        4.41      3.12 o 
   4  11   4        4.95        7.94      3.95 o 
  -4  12   4        0.33       -3.05      4.67 o 
  -3  12   4      112.71      108.72      5.40 o 
  -2  12   4        3.44        1.92      2.54 o 
  -1  12   4       43.38       53.29      7.59 o 
   0  12   4        9.87       16.51      2.61 o 
   1  12   4        3.52        0.33      2.66 o 
   2  12   4        0.83        3.10      3.15 o 
   3  12   4        0.24        2.55      4.07 o 
  -3  13   4       41.22       33.68      4.99 o 
  -2  13   4       53.07       53.63      5.02 o 
  -1  13   4        5.02        5.04      2.93 o 
   0  13   4        0.33       -0.88      1.93 o 
   1  13   4        0.20        2.69      2.57 o 
   2  13   4       81.45       79.23      5.96 o 
   3  13   4        0.06       -1.67      3.33 o 
  -3  14   4        1.99        0.28      5.14 o 
  -2  14   4        1.29        0.61      2.81 o 
  -1  14   4        9.59       11.43      3.55 o 
   0  14   4       49.05       45.80      9.49 o 
   1  14   4       28.10       22.81      3.69 o 
   2  14   4       49.72       54.81      5.65 o 
  -2  15   4        1.07        8.31      4.15 o 
  -1  15   4        0.01        4.58      4.63 o 
   0  15   4       11.52       15.40      4.39 o 
   1  15   4        0.39        6.02      3.57 o 
   0  16   4       13.28       15.24      5.04 o 
  -5   0   5       47.91       33.44      6.24 o 
  -3   0   5        0.00       -1.35      4.49 o 
  -1   0   5       73.72       74.20      2.25 o 
   1   0   5      373.86      378.81      6.60 o 
   3   0   5      157.41      156.21      5.89 o 
   5   0   5        0.55        4.07      4.23 o 
  -5   1   5        0.63        1.73      2.76 o 
  -4   1   5       26.58       23.90      3.52 o 
  -3   1   5       19.81       20.02      2.96 o 
  -2   1   5      127.91      133.80      5.66 o 
  -1   1   5      252.38      254.79      3.36 o 
   0   1   5      335.64      305.52      4.95 o 
   1   1   5      163.70      153.58      2.46 o 
   2   1   5      307.78      325.58      5.19 o 
   3   1   5      350.79      354.82      7.05 o 
   4   1   5       43.80       47.66      2.89 o 
   5   1   5        1.70        2.51      2.90 o 
  -5   2   5       24.10       26.86      4.08 o 
  -4   2   5        0.14        2.84      2.77 o 
  -3   2   5        2.67        8.31      2.35 o 
  -2   2   5       68.99       65.93      2.28 o 
  -1   2   5     1946.32     1850.92     15.65 o 
   0   2   5      991.02     1004.36      9.31 o 
   1   2   5      471.73      545.51      9.01 o 
   2   2   5      174.30      167.01      4.13 o 
   3   2   5      218.63      218.06      5.01 o 
   4   2   5       75.05       69.06      4.14 o 
   5   2   5        0.03        0.63      2.72 o 
  -5   3   5        3.07        2.08      2.84 o 
  -4   3   5        3.74        2.86      2.44 o 
  -3   3   5       42.71       49.48      3.53 o 
  -2   3   5     1477.22     1513.65     14.58 o 
  -1   3   5        4.27        6.37      1.15 o 
   0   3   5      700.01      767.79      8.52 o 
   1   3   5      214.19      227.65      4.09 o 
   2   3   5       36.75       42.35      2.39 o 
   3   3   5      119.36      114.83      4.60 o 
   4   3   5        7.41        9.64      2.53 o 
   5   3   5        0.21        3.56      2.97 o 
  -5   4   5        1.50       -0.84      2.63 o 
  -4   4   5       10.22       10.15      2.83 o 
  -3   4   5        0.55        1.45      0.98 o 
  -2   4   5       10.48       13.00      1.20 o 
  -1   4   5       22.42       24.24      1.86 o 
   0   4   5        1.81        3.67      1.36 o 
   1   4   5       97.79       95.61      2.53 o 
   2   4   5        2.35        3.65      1.54 o 
   3   4   5      183.24      177.37      5.60 o 
   4   4   5       27.49       25.99      3.52 o 
   5   4   5        2.67        3.33      5.58 o 
  -5   5   5       80.22       84.38      6.47 o 
  -4   5   5        8.34       17.18      3.91 o 
  -3   5   5       25.48       25.61      2.55 o 
  -2   5   5      106.19      110.98      3.00 o 
  -1   5   5      639.36      641.28      8.21 o 
   0   5   5      249.19      279.18      3.92 o 
   1   5   5       85.04       89.02      3.62 o 
   2   5   5       41.60       42.16      2.28 o 
   3   5   5        7.58       13.91      3.74 o 
   4   5   5       28.99       30.60      3.28 o 
   5   5   5        7.45        9.90      3.69 o 
  -5   6   5        0.65       -0.86      2.78 o 
  -4   6   5        0.52        3.01      2.60 o 
  -3   6   5       15.22       13.52      1.81 o 
  -2   6   5      467.27      480.38      7.73 o 
  -1   6   5      117.50      115.65      3.19 o 
   0   6   5        3.88        5.22      0.97 o 
   1   6   5        9.93        9.46      2.17 o 
   2   6   5      164.83      147.23      4.52 o 
   3   6   5       15.72       10.90      2.87 o 
   4   6   5       68.66       68.30      5.33 o 
   5   6   5        3.18       -0.07      2.84 o 
  -5   7   5       15.51       18.35      4.50 o 
  -4   7   5        3.79        5.90      3.32 o 
  -3   7   5        4.30        5.58      2.19 o 
  -2   7   5        9.38        9.25      1.67 o 
  -1   7   5       18.72       19.07      1.71 o 
   0   7   5      107.69      114.92      5.53 o 
   1   7   5       86.84       84.45      8.36 o 
   2   7   5        5.03        7.67      2.61 o 
   3   7   5        0.27        6.68      2.74 o 
   4   7   5        5.04        7.53      3.26 o 
  -5   8   5        7.07       -0.24      4.47 o 
  -4   8   5       29.24       31.85      4.09 o 
  -3   8   5        7.83       11.85      2.00 o 
  -2   8   5       72.15       71.12      3.07 o 
  -1   8   5       27.05       29.15      2.00 o 
   0   8   5      137.66      130.94      5.10 o 
   1   8   5       33.22       36.13      3.66 o 
   2   8   5       32.72       31.31      3.23 o 
   3   8   5        8.66       12.90      3.28 o 
   4   8   5        0.11        1.87      2.88 o 
  -4   9   5       25.54       24.87      3.85 o 
  -3   9   5        5.79        6.59      2.64 o 
  -2   9   5       37.29       33.52      2.69 o 
  -1   9   5       39.64       39.46      2.30 o 
   0   9   5      317.18      316.66      7.37 o 
   1   9   5      137.25      115.01     17.69 o 
   2   9   5      113.69      115.64      7.60 o 
   3   9   5      107.35       90.77      5.95 o 
   4   9   5        1.30        2.63      3.21 o 
  -4  10   5        0.05       -3.47      3.47 o 
  -3  10   5       40.63       40.90      3.12 o 
  -2  10   5       19.86       20.91      2.50 o 
  -1  10   5       43.87       40.65      3.01 o 
   0  10   5      263.54      247.06      6.59 o 
   1  10   5       31.90       32.53      6.51 o 
   2  10   5       22.25       21.04      3.42 o 
   3  10   5       28.33       40.58      6.38 o 
   4  10   5        3.52        7.50      3.74 o 
  -4  11   5       22.36       15.30      5.94 o 
  -3  11   5        0.03        5.10      2.54 o 
  -2  11   5        0.99        0.59      1.66 o 
  -1  11   5        0.04        1.73      1.92 o 
   0  11   5      140.53      136.82      5.11 o 
   1  11   5       17.66       18.88      4.07 o 
   2  11   5        1.76        3.01      2.51 o 
   3  11   5        3.44        1.97      3.07 o 
  -3  12   5        0.90       -1.45      2.49 o 
  -2  12   5       47.86       41.56      3.76 o 
  -1  12   5       12.18       16.51      2.97 o 
   0  12   5      228.65      224.72      7.27 o 
   1  12   5        1.05        2.90      4.31 o 
   2  12   5       20.55       32.93      4.40 o 
   3  12   5       10.31       10.77      3.92 o 
  -3  13   5        9.95       17.81      3.83 o 
  -2  13   5       11.21       15.00      3.52 o 
  -1  13   5        0.31        4.27      2.82 o 
   0  13   5        0.29        3.12      2.27 o 
   1  13   5       50.19       41.76      4.46 o 
   2  13   5       15.82       22.22      4.28 o 
   3  13   5        0.18        4.72      3.83 o 
  -2  14   5        0.50        4.88      3.25 o 
  -1  14   5       32.03       44.25      5.48 o 
   0  14   5        4.34        6.15      4.38 o 
   1  14   5        1.61        1.15      2.88 o 
   2  14   5        5.41        5.92      3.73 o 
  -2  15   5        1.73        2.43      3.68 o 
  -1  15   5        0.98        2.60      3.88 o 
   0  15   5       38.03       38.44      6.25 o 
   1  15   5        9.68        6.17      4.37 o 
  -4   0   6        5.47        5.94      3.69 o 
  -2   0   6     3540.78     3604.02     96.31 o 
   0   0   6      833.14      792.92     11.88 o 
   2   0   6      140.10      138.87      8.73 o 
   4   0   6        5.47       15.91      9.87 o 
  -5   1   6        1.03        7.72      3.75 o 
  -4   1   6       11.56       17.94      3.24 o 
  -3   1   6       70.54       69.97      4.28 o 
  -2   1   6      248.83      218.94      5.78 o 
  -1   1   6       44.28       44.19      1.61 o 
   0   1   6      594.52      614.23      7.01 o 
   1   1   6      242.87      240.63      3.68 o 
   2   1   6        6.39        7.01      1.58 o 
   3   1   6      262.16      264.04      5.95 o 
   4   1   6        0.93       -0.93      2.14 o 
   5   1   6        0.87        8.18      4.26 o 
  -5   2   6        3.92        0.74      2.41 o 
  -4   2   6       10.95       20.81      3.55 o 
  -3   2   6       87.30       88.22      4.56 o 
  -2   2   6      473.21      443.95      6.59 o 
  -1   2   6       18.79       19.16      2.23 o 
   0   2   6        0.36       -0.51      0.71 o 
   1   2   6      531.74      570.08      8.54 o 
   2   2   6       64.52       57.50      2.53 o 
   3   2   6      611.46      583.92     11.86 o 
   4   2   6       96.00       88.02      4.93 o 
   5   2   6       14.68       19.99      4.34 o 
  -5   3   6       12.13       10.90      3.54 o 
  -4   3   6        0.12       -1.24      2.33 o 
  -3   3   6       24.54       26.33      3.40 o 
  -2   3   6      386.53      394.49      5.92 o 
  -1   3   6       26.04       28.62      1.55 o 
   0   3   6        2.40        8.82      1.06 o 
   1   3   6       28.90       29.67      1.86 o 
   2   3   6       48.91       48.39      3.05 o 
   3   3   6        5.69        2.67      1.94 o 
   4   3   6        0.30       -1.56      2.29 o 
   5   3   6        0.00        3.00      3.10 o 
  -5   4   6        0.34        7.52      3.38 o 
  -4   4   6        9.06       13.47      3.67 o 
  -3   4   6       68.71       67.55      4.33 o 
  -2   4   6      186.56      178.28      3.74 o 
  -1   4   6       22.54       22.38      1.39 o 
   0   4   6       61.28       52.43      1.65 o 
   1   4   6      237.34      256.89      5.26 o 
   2   4   6       42.61       41.63      2.59 o 
   3   4   6      169.18      156.81      5.45 o 
   4   4   6        2.54        4.51      2.36 o 
   5   4   6        2.07        2.25      4.63 o 
  -5   5   6        6.78       13.27      6.03 o 
  -4   5   6        0.02        5.49      2.77 o 
  -3   5   6       22.00       22.30      1.75 o 
  -2   5   6      317.83      356.07      6.30 o 
  -1   5   6        0.34        1.14      0.99 o 
   0   5   6      117.59      119.72      2.57 o 
   1   5   6      472.12      446.02      7.14 o 
   2   5   6       41.45       36.49      2.82 o 
   3   5   6        1.05        1.03      1.81 o 
   4   5   6       13.17       10.67      2.67 o 
   5   5   6        8.28       12.02      4.69 o 
  -5   6   6        6.61        6.40      3.54 o 
  -4   6   6       33.35       34.92      4.02 o 
  -3   6   6        4.98        9.31      2.70 o 
  -2   6   6        0.84        1.65      1.55 o 
  -1   6   6      102.69      109.69      3.08 o 
   0   6   6        1.22        2.06      1.01 o 
   1   6   6        2.08        6.76      3.13 o 
   2   6   6       97.57       73.71      3.99 o 
   3   6   6       18.03       17.66      3.25 o 
   4   6   6       14.51       15.19      3.57 o 
  -5   7   6        0.78        4.74      3.46 o 
  -4   7   6        1.03        3.53      2.80 o 
  -3   7   6        1.45        2.89      1.43 o 
  -2   7   6      104.98      110.60      3.63 o 
  -1   7   6        9.68       11.10      1.82 o 
   0   7   6       34.93       30.89      2.49 o 
   1   7   6       11.28        8.71      3.77 o 
   2   7   6       20.73       19.15      3.08 o 
   3   7   6      108.98      103.50      5.82 o 
   4   7   6        0.24       -0.11      2.55 o 
  -5   8   6        4.82        6.56      4.44 o 
  -4   8   6        0.92        5.24      2.95 o 
  -3   8   6        5.95        6.11      2.40 o 
  -2   8   6       38.48       37.30      2.57 o 
  -1   8   6      270.87      265.81      5.53 o 
   0   8   6       22.12       22.78      2.56 o 
   1   8   6      420.71      425.69     11.38 o 
   2   8   6      119.44      120.01      5.76 o 
   3   8   6       17.82       22.34      3.70 o 
   4   8   6        6.25        1.53      3.21 o 
  -4   9   6        0.50       -3.27      3.27 o 
  -3   9   6       29.43       24.25      2.80 o 
  -2   9   6       22.93       20.74      2.26 o 
  -1   9   6       23.99       22.61      2.55 o 
   0   9   6      130.72      132.20      4.88 o 
   1   9   6      118.06      116.57      5.83 o 
   2   9   6        8.08        6.27      2.70 o 
   3   9   6       23.50       26.23      4.06 o 
   4   9   6       10.58       16.72      4.46 o 
  -4  10   6        0.51       -1.97      2.86 o 
  -3  10   6        1.21        4.57      2.02 o 
  -2  10   6       25.55       23.48      2.38 o 
  -1  10   6       37.97       33.34      2.96 o 
   0  10   6      162.22      154.29      4.98 o 
   1  10   6       39.75       41.32      4.66 o 
   2  10   6       57.89       57.07      4.73 o 
   3  10   6       35.89       41.13      6.18 o 
   4  10   6        4.35        3.66      4.31 o 
  -4  11   6        0.55       -1.64      3.56 o 
  -3  11   6       11.37       10.01      2.45 o 
  -2  11   6        0.01        0.72      2.06 o 
  -1  11   6       23.19       33.39      3.15 o 
   0  11   6       60.28       53.73      3.57 o 
   1  11   6       19.92       19.34      3.47 o 
   2  11   6        0.59        2.12      2.74 o 
   3  11   6        0.15       -0.31      2.75 o 
  -3  12   6       10.13       16.07      3.43 o 
  -2  12   6        1.63        0.07      1.87 o 
  -1  12   6        0.23        0.49      2.03 o 
   0  12   6       27.18       25.28      4.28 o 
   1  12   6       47.09       55.73      4.79 o 
   2  12   6        0.06        3.19      3.05 o 
   3  12   6        3.30        6.23      3.84 o 
  -3  13   6        6.97       16.27      9.38 o 
  -2  13   6        0.35        1.88      3.84 o 
  -1  13   6        4.81        6.25      2.78 o 
   0  13   6        8.43       12.51      4.30 o 
   1  13   6       23.99       25.26      4.01 o 
   2  13   6       54.69       67.54      6.14 o 
  -2  14   6        0.00        0.26      2.91 o 
  -1  14   6        2.83        1.30      3.87 o 
   0  14   6        0.63        2.61      3.87 o 
   1  14   6       45.67       45.87      5.18 o 
   2  14   6        8.94        8.30      4.63 o 
  -1  15   6        9.10        7.87      4.55 o 
   0  15   6        2.27        2.71      4.42 o 
   1  15   6       10.65       11.44      5.01 o 
  -5   0   7        5.12        7.13      8.81 o 
  -3   0   7        1.78       -1.88      3.14 o 
  -1   0   7       17.78       19.44      1.82 o 
   1   0   7       13.60       15.70      1.88 o 
   3   0   7      184.25      199.12      7.56 o 
   5   0   7        6.42        6.26      5.80 o 
  -5   1   7       20.70       17.63      4.53 o 
  -4   1   7       11.96       19.52      3.38 o 
  -3   1   7       30.23       28.27      3.34 o 
  -2   1   7      128.40      136.89      4.80 o 
  -1   1   7        0.17       -0.56      0.92 o 
   0   1   7        1.13        1.61      0.98 o 
   1   1   7        7.15       11.75      1.23 o 
   2   1   7       43.49       41.09      2.02 o 
   3   1   7       93.94       98.33      4.44 o 
   4   1   7       15.75       28.50      5.52 o 
   5   1   7       10.21        5.44      3.64 o 
  -5   2   7        5.00        4.29      4.32 o 
  -4   2   7        0.64        2.86      2.55 o 
  -3   2   7        9.59       12.79      2.91 o 
  -2   2   7      311.27      277.02      6.40 o 
  -1   2   7      222.32      211.48      3.79 o 
   0   2   7        9.54       10.11      1.19 o 
   1   2   7      302.85      283.79      5.40 o 
   2   2   7        0.12        1.37      1.55 o 
   3   2   7      125.48      134.88      5.25 o 
   4   2   7       33.09       28.15      3.24 o 
   5   2   7        1.42       13.03      6.42 o 
  -5   3   7        0.01        0.19      2.58 o 
  -4   3   7       10.94       20.63      3.71 o 
  -3   3   7      269.93      262.08      9.06 o 
  -2   3   7      270.02      236.22      4.17 o 
  -1   3   7      749.67      722.61      9.12 o 
   0   3   7      134.85      137.27      2.88 o 
   1   3   7      582.81      564.94      9.22 o 
   2   3   7        5.43        1.89      1.46 o 
   3   3   7      281.46      275.31      7.52 o 
   4   3   7       35.17       25.41      4.67 o 
   5   3   7        0.79       -0.34      4.46 o 
  -5   4   7        1.09       -0.25      2.63 o 
  -4   4   7        1.27        0.28      2.35 o 
  -3   4   7        2.59        4.07      3.90 o 
  -2   4   7        0.33        2.39      1.42 o 
  -1   4   7      619.60      604.53     10.01 o 
   0   4   7      728.37      789.95     10.19 o 
   1   4   7      342.40      348.87      6.80 o 
   2   4   7       57.18       48.06      2.90 o 
   3   4   7      166.85      137.02      5.19 o 
   4   4   7        0.05       -0.22      2.14 o 
  -5   5   7        4.17        1.94      3.42 o 
  -4   5   7       33.65       38.17      4.32 o 
  -3   5   7       47.13       53.77      4.20 o 
  -2   5   7        0.44        3.04      2.01 o 
  -1   5   7       14.38       18.28      2.09 o 
   0   5   7      126.77      125.10      2.86 o 
   1   5   7       11.66       10.95      2.50 o 
   2   5   7        1.59        0.13      1.33 o 
   3   5   7      130.87      117.83      7.14 o 
   4   5   7       25.17       25.07      4.10 o 
  -5   6   7       17.23        9.95      3.90 o 
  -4   6   7       32.97       32.54      4.11 o 
  -3   6   7        0.00       -1.02      2.26 o 
  -2   6   7        2.29        6.40      1.56 o 
  -1   6   7      161.81      167.32      4.10 o 
   0   6   7       36.50       40.58      2.42 o 
   1   6   7      191.55      195.65      7.62 o 
   2   6   7        7.52        5.32      2.61 o 
   3   6   7       34.77       38.21      4.05 o 
   4   6   7       45.15       58.44      8.43 o 
  -5   7   7        0.09       -0.14      3.04 o 
  -4   7   7        1.68        2.00      2.77 o 
  -3   7   7        0.97        3.17      1.45 o 
  -2   7   7       88.75       89.76      3.34 o 
  -1   7   7        4.36        5.92      2.33 o 
   0   7   7       36.99       32.64      2.31 o 
   1   7   7      102.26      109.61      5.27 o 
   2   7   7       26.97       21.87      3.18 o 
   3   7   7       23.49       21.19      3.71 o 
   4   7   7        0.04       -2.32      3.73 o 
  -4   8   7        5.72        5.18      3.12 o 
  -3   8   7        0.00        1.38      1.56 o 
  -2   8   7        0.07        2.09      1.85 o 
  -1   8   7      370.07      353.89      6.92 o 
   0   8   7       97.95      100.77      4.21 o 
   1   8   7       29.37       36.05      5.82 o 
   2   8   7       17.16       17.11      3.25 o 
   3   8   7        0.85       -3.39      3.39 o 
   4   8   7        2.49        2.42      5.48 o 
  -4   9   7        5.72       14.24      5.87 o 
  -3   9   7        1.96       -1.19      1.65 o 
  -2   9   7        0.00        1.28      1.63 o 
  -1   9   7       12.52       13.03      2.39 o 
   0   9   7      105.32      115.04      7.74 o 
   1   9   7        7.54        8.08      2.89 o 
   2   9   7        1.22        8.64      2.81 o 
   3   9   7        4.39        5.33      3.23 o 
   4   9   7        5.22       11.16      4.26 o 
  -4  10   7       13.85       19.64      8.53 o 
  -3  10   7        0.38        3.38      2.98 o 
  -2  10   7        0.00        0.66      1.60 o 
  -1  10   7      107.00      105.97      5.31 o 
   0  10   7      108.53      102.52      4.59 o 
   1  10   7      550.97      573.21     15.65 o 
   2  10   7       11.61       21.75      3.76 o 
   3  10   7        1.14        0.53      2.79 o 
  -4  11   7       15.52        8.96      5.80 o 
  -3  11   7        3.70        9.54      3.21 o 
  -2  11   7       27.86       28.02      3.44 o 
  -1  11   7        9.48        7.47      2.35 o 
   0  11   7        2.91        6.41      2.94 o 
   1  11   7        0.82        3.79      2.57 o 
   2  11   7       17.82       21.51      3.99 o 
   3  11   7        0.09       -0.03      2.97 o 
  -3  12   7        3.75       -2.86      4.44 o 
  -2  12   7        3.68        1.63      2.45 o 
  -1  12   7        6.78        5.71      2.44 o 
   0  12   7       17.23       22.41      3.69 o 
   1  12   7       49.09       47.59      4.83 o 
   2  12   7       12.34       20.46      4.37 o 
  -3  13   7        0.81       -3.66      5.24 o 
  -2  13   7        0.08        9.40      6.89 o 
  -1  13   7       25.24       27.58      3.45 o 
   0  13   7        9.32       12.06      3.59 o 
   1  13   7       14.77       19.15      4.19 o 
   2  13   7        2.33        0.52      2.99 o 
  -2  14   7        2.06        6.44      3.52 o 
  -1  14   7       12.47       17.68      4.99 o 
   0  14   7        7.98       16.15      3.98 o 
   1  14   7       33.35       40.42      5.18 o 
  -1  15   7       22.55       19.30      4.72 o 
   0  15   7        1.08       -0.45      3.87 o 
  -4   0   8        2.86       13.36      4.55 o 
  -2   0   8       16.42       13.33      1.46 o 
   0   0   8       29.76       27.83      2.28 o 
   2   0   8     1660.47     1551.26     26.50 o 
   4   0   8        9.63       13.17      6.43 o 
  -5   1   8        0.24        0.36      2.70 o 
  -4   1   8        0.72        0.43      2.34 o 
  -3   1   8       35.28       39.44      3.88 o 
  -2   1   8       20.35       22.18      2.32 o 
  -1   1   8      528.70      523.68      8.06 o 
   0   1   8      140.95      140.44      3.23 o 
   1   1   8        2.59        1.38      1.08 o 
   2   1   8      186.96      174.41      5.09 o 
   3   1   8      167.56      159.76      6.36 o 
   4   1   8        0.01        1.39      3.84 o 
  -5   2   8        0.08        6.36      3.40 o 
  -4   2   8       10.67       20.78      4.10 o 
  -3   2   8      308.96      302.89      9.44 o 
  -2   2   8      480.44      424.22     18.89 o 
  -1   2   8      222.06      230.38      4.46 o 
   0   2   8       14.06       12.66      1.38 o 
   1   2   8      150.47      152.94      3.14 o 
   2   2   8       38.23       37.09      3.00 o 
   3   2   8      142.06      137.37      5.28 o 
   4   2   8        0.52        3.26      3.23 o 
  -5   3   8        3.82        1.98      3.02 o 
  -4   3   8        0.70        2.45      2.44 o 
  -3   3   8        0.90       -3.05      3.05 o 
  -2   3   8       79.36       63.86      3.13 o 
  -1   3   8        0.01        1.63      1.16 o 
   0   3   8        0.60        1.48      1.19 o 
   1   3   8      123.08      116.35      3.88 o 
   2   3   8      302.13      287.96      7.15 o 
   3   3   8        8.74        9.33      3.49 o 
   4   3   8        2.79        2.85      3.34 o 
  -5   4   8        3.34        0.65      2.85 o 
  -4   4   8        0.17        2.99      2.87 o 
  -3   4   8       96.67       89.55      5.23 o 
  -2   4   8      186.98      180.66      4.15 o 
  -1   4   8       81.10       91.50      2.86 o 
   0   4   8      212.16      226.83      4.71 o 
   1   4   8       24.07       23.44      2.23 o 
   2   4   8       50.37       52.18      3.08 o 
   3   4   8        5.52       10.65      2.33 o 
   4   4   8       10.78        8.56      3.68 o 
  -5   5   8        0.51        2.08      3.16 o 
  -4   5   8       16.62       19.34      3.80 o 
  -3   5   8       12.36       12.78      4.11 o 
  -2   5   8       32.88       28.63      3.17 o 
  -1   5   8        5.66        1.85      1.53 o 
   0   5   8       13.97       14.90      1.50 o 
   1   5   8       72.06       71.91      4.26 o 
   2   5   8        0.00        2.34      2.75 o 
   3   5   8      119.06      114.98      5.01 o 
   4   5   8        0.34       -2.62      2.97 o 
  -5   6   8        1.57        0.89      3.17 o 
  -4   6   8        5.37       -0.55      2.60 o 
  -3   6   8        3.70        7.88      3.26 o 
  -2   6   8       15.30       18.45      3.30 o 
  -1   6   8        1.33        3.76      2.74 o 
   0   6   8       34.54       28.59      1.76 o 
   1   6   8        3.72        0.89      2.37 o 
   2   6   8       12.43       15.35      2.97 o 
   3   6   8        0.83        2.20      3.28 o 
   4   6   8       22.97       34.27      4.80 o 
  -5   7   8        5.13        2.82      3.72 o 
  -4   7   8        0.41       -2.36      2.78 o 
  -3   7   8       30.91       34.45      4.41 o 
  -2   7   8        4.63        5.21      1.60 o 
  -1   7   8       40.49       41.42      2.64 o 
   0   7   8        0.31       -0.81      1.69 o 
   1   7   8      118.95      134.73      6.04 o 
   2   7   8       34.97       36.46      3.73 o 
   3   7   8        1.54        8.18      4.09 o 
   4   7   8       20.76       27.49      7.34 o 
  -4   8   8       10.23       10.06      3.66 o 
  -3   8   8        0.42        2.41      3.04 o 
  -2   8   8       48.77       47.37      3.06 o 
  -1   8   8      335.57      342.04      7.01 o 
   0   8   8      242.30      252.33      6.81 o 
   1   8   8       65.97       65.54      4.61 o 
   2   8   8       73.29       70.58      4.97 o 
   3   8   8        3.25        7.26      3.35 o 
   4   8   8        0.01        2.36      3.79 o 
  -4   9   8        3.94        0.08      2.61 o 
  -3   9   8       16.65       18.34      3.59 o 
  -2   9   8        0.14        1.67      1.86 o 
  -1   9   8       75.80       72.67      3.80 o 
   0   9   8       64.15       62.05      4.63 o 
   1   9   8        0.16        4.74      2.78 o 
   2   9   8      100.07       79.89      5.55 o 
   3   9   8        0.12        4.72      3.37 o 
  -4  10   8        0.10        1.64      3.33 o 
  -3  10   8       16.06       13.75      3.61 o 
  -2  10   8        0.04        2.15      1.79 o 
  -1  10   8        0.01        2.63      1.87 o 
   0  10   8        1.85       -0.98      2.50 o 
   1  10   8       71.89       69.04      5.65 o 
   2  10   8       23.74       19.10      3.81 o 
   3  10   8        5.68        3.59      3.36 o 
  -3  11   8        1.43        0.06      2.74 o 
  -2  11   8        1.90        3.70      3.58 o 
  -1  11   8      100.12      103.94      5.15 o 
   0  11   8        1.08        0.25      2.28 o 
   1  11   8       51.32       50.70      5.02 o 
   2  11   8        0.45        0.07      2.51 o 
   3  11   8       22.14       31.06      5.18 o 
  -3  12   8       10.59        8.99     10.63 o 
  -2  12   8        0.04       -2.16      2.16 o 
  -1  12   8        3.86        4.67      2.62 o 
   0  12   8       65.61       65.56      5.36 o 
   1  12   8        0.65        4.56      6.08 o 
   2  12   8        0.59        1.10      3.06 o 
  -2  13   8       29.13       22.80      6.66 o 
  -1  13   8        0.39        2.92      3.09 o 
   0  13   8       12.94        6.48      6.10 o 
   1  13   8        3.61       10.93      4.54 o 
   2  13   8        2.53        3.02      3.60 o 
  -1  14   8        5.88        5.48      4.40 o 
   0  14   8        4.50        1.37      3.23 o 
   1  14   8        0.06        2.61      3.45 o 
  -5   0   9        4.75       -1.08      6.98 o 
  -3   0   9       69.56       63.64     10.40 o 
  -1   0   9      333.47      327.93     13.05 o 
   1   0   9        0.00        1.15      1.75 o 
   3   0   9        1.32        3.87      3.73 o 
  -5   1   9        0.01        5.61      3.46 o 
  -4   1   9        5.69        6.46      5.16 o 
  -3   1   9      136.25      120.58      6.03 o 
  -2   1   9       17.53       18.55      1.46 o 
  -1   1   9       28.62       31.43      4.44 o 
   0   1   9       81.11       75.28      2.74 o 
   1   1   9      126.13      125.89      4.05 o 
   2   1   9      207.52      197.52      5.55 o 
   3   1   9        0.20        2.30      2.52 o 
   4   1   9       28.24       30.44      4.58 o 
  -5   2   9        1.53       -1.77      3.11 o 
  -4   2   9       17.77       13.42      4.72 o 
  -3   2   9       46.60       40.05      3.72 o 
  -2   2   9       10.47       12.43      1.42 o 
  -1   2   9       66.69       69.77      3.55 o 
   0   2   9       13.65       15.24      1.87 o 
   1   2   9       22.56       21.98      1.59 o 
   2   2   9      137.10      134.68      5.53 o 
   3   2   9       19.32       17.37      2.80 o 
   4   2   9        4.76        6.24      3.25 o 
  -5   3   9        0.50       -1.18      3.08 o 
  -4   3   9       17.95       21.00      3.44 o 
  -3   3   9        0.00        0.77      3.44 o 
  -2   3   9       47.87       49.57      2.36 o 
  -1   3   9       14.43       17.25      1.87 o 
   0   3   9      335.18      340.62      6.11 o 
   1   3   9       10.36       14.63      2.82 o 
   2   3   9      271.38      261.29      6.95 o 
   3   3   9       41.98       36.70      3.47 o 
   4   3   9       13.07       16.24      3.82 o 
  -5   4   9        0.48        0.22      2.74 o 
  -4   4   9        8.71        8.29      3.24 o 
  -3   4   9      218.88      251.09     12.06 o 
  -2   4   9       26.21       25.68      2.00 o 
  -1   4   9       34.66       39.19      3.20 o 
   0   4   9      142.44      137.76      3.51 o 
   1   4   9       31.10       32.77      2.68 o 
   2   4   9       90.78       80.73      3.77 o 
   3   4   9        0.96        3.10      2.28 o 
   4   4   9       14.62        1.41      4.36 o 
  -5   5   9        6.43        3.26      3.44 o 
  -4   5   9        0.52        1.14      2.70 o 
  -3   5   9       19.69       22.07      3.42 o 
  -2   5   9       15.90       17.54      2.01 o 
  -1   5   9       65.46       63.62      3.31 o 
   0   5   9       63.60       61.93      2.57 o 
   1   5   9       15.94       15.80      2.23 o 
   2   5   9        2.55        2.32      1.79 o 
   3   5   9        0.13        7.10      3.08 o 
   4   5   9        0.67       -1.60      3.76 o 
  -5   6   9        0.74        2.59      3.56 o 
  -4   6   9        5.47        5.57      3.36 o 
  -3   6   9        2.53        9.92      3.77 o 
  -2   6   9        4.59        2.61      1.62 o 
  -1   6   9        0.91        0.74      1.43 o 
   0   6   9        1.11        0.98      1.42 o 
   1   6   9       18.58       18.30      3.08 o 
   2   6   9       85.62       78.34      4.87 o 
   3   6   9        2.56       -1.02      2.59 o 
   4   6   9        6.59        4.65      4.23 o 
  -4   7   9        5.75        9.75      3.51 o 
  -3   7   9        9.27        5.64      2.57 o 
  -2   7   9        9.76        9.53      1.92 o 
  -1   7   9       16.17       15.64      2.02 o 
   0   7   9       28.56       27.50      3.38 o 
   1   7   9      138.63      134.07      6.24 o 
   2   7   9        2.66        5.06      2.80 o 
   3   7   9        5.61        1.78      2.83 o 
   4   7   9        5.18       15.85      5.36 o 
  -4   8   9        2.68        0.30      4.51 o 
  -3   8   9       27.75       39.93      4.27 o 
  -2   8   9        3.90        9.04      2.84 o 
  -1   8   9       13.38       14.64      2.60 o 
   0   8   9        1.26        1.85      2.39 o 
   1   8   9        0.35        1.07      2.33 o 
   2   8   9      129.46      115.56      6.54 o 
   3   8   9        2.95       10.64      3.93 o 
  -4   9   9        1.29        0.07      3.34 o 
  -3   9   9        8.33       10.56      3.18 o 
  -2   9   9       77.13       67.93      5.08 o 
  -1   9   9       52.39       53.35      4.49 o 
   0   9   9      134.02      142.28      6.80 o 
   1   9   9        0.32        7.55      4.21 o 
   2   9   9       14.29       14.81      3.55 o 
   3   9   9        9.65       11.81      3.95 o 
  -4  10   9        7.27        7.91      4.55 o 
  -3  10   9        0.07        1.06      3.11 o 
  -2  10   9        0.80        4.71      4.07 o 
  -1  10   9       75.30       67.24      4.17 o 
   0  10   9      118.95      109.69      6.23 o 
   1  10   9        0.37        0.81      2.57 o 
   2  10   9        0.50        2.47      2.96 o 
   3  10   9        2.05       10.61      5.16 o 
  -3  11   9       10.01        5.50      4.02 o 
  -2  11   9        0.13        0.87      2.27 o 
  -1  11   9       52.64       48.09      4.56 o 
   0  11   9       20.98       21.84      3.90 o 
   1  11   9        8.04       13.38      4.35 o 
   2  11   9        1.27        5.46      5.62 o 
  -3  12   9        0.11        2.27      4.08 o 
  -2  12   9        4.75       12.91      4.18 o 
  -1  12   9        2.31        5.49      3.33 o 
   0  12   9       44.19       51.73      5.18 o 
   1  12   9        8.10       11.21      3.86 o 
   2  12   9        0.27       -2.40      3.38 o 
  -2  13   9        0.93       -2.22      3.43 o 
  -1  13   9        0.30        2.29      3.49 o 
   0  13   9        0.85        1.28      3.02 o 
   1  13   9        0.08        3.65      3.95 o 
  -1  14   9        2.46        2.86      4.20 o 
   0  14   9        8.15       10.38      4.63 o 
  -4   0  10        0.78        0.48      3.70 o 
  -2   0  10       24.22       24.78      3.28 o 
   0   0  10      142.88      134.80      5.66 o 
   2   0  10      259.21      271.66     12.57 o 
   4   0  10       12.25       21.55      6.11 o 
  -5   1  10        2.51        6.12      4.23 o 
  -4   1  10        1.27        1.49      2.70 o 
  -3   1  10       29.59       34.15      3.87 o 
  -2   1  10       52.30       49.06      2.36 o 
  -1   1  10        5.95        9.76      1.66 o 
   0   1  10        4.88        9.95      1.77 o 
   1   1  10        3.01        5.85      2.40 o 
   2   1  10       37.08       40.82      3.06 o 
   3   1  10      146.00      155.41      7.32 o 
   4   1  10        0.05        0.37      2.86 o 
  -5   2  10        0.13        0.73      2.98 o 
  -4   2  10       40.73       41.68      4.68 o 
  -3   2  10        0.07        2.17      2.60 o 
  -2   2  10       29.75       30.55      2.08 o 
  -1   2  10        3.55        2.93      1.44 o 
   0   2  10      165.23      157.19      4.96 o 
   1   2  10        0.60        8.03      3.48 o 
   2   2  10       37.20       35.37      4.06 o 
   3   2  10        0.15       -0.28      2.93 o 
   4   2  10        2.54        3.37      3.19 o 
  -5   3  10        0.12        0.37      7.10 o 
  -4   3  10        0.16        8.19      4.04 o 
  -3   3  10       36.55       37.86      4.07 o 
  -2   3  10        0.82       -0.11      2.07 o 
  -1   3  10       45.27       46.39      2.56 o 
   0   3  10       20.24       25.71      2.15 o 
   1   3  10        0.03       -1.21      2.19 o 
   2   3  10        4.44        9.75      2.47 o 
   3   3  10        2.69        4.70      3.39 o 
   4   3  10        0.21        6.21      5.42 o 
  -5   4  10        0.01        1.24      3.35 o 
  -4   4  10       41.39       29.17      4.29 o 
  -3   4  10        2.83       11.26      3.09 o 
  -2   4  10       20.51       17.16      2.18 o 
  -1   4  10       45.89       51.04      3.33 o 
   0   4  10       40.24       40.17      4.08 o 
   1   4  10        0.31        0.66      1.74 o 
   2   4  10      326.87      302.34      8.12 o 
   3   4  10        0.26       -1.45      2.87 o 
   4   4  10        0.81        5.55      4.43 o 
  -5   5  10        1.32        5.83      3.90 o 
  -4   5  10        0.05        0.83      2.75 o 
  -3   5  10        2.41        0.30      2.27 o 
  -2   5  10       17.49       21.67      2.11 o 
  -1   5  10       73.94       73.47      3.17 o 
   0   5  10        1.86        3.72      1.35 o 
   1   5  10        3.73        2.64      2.31 o 
   2   5  10        0.71        1.01      2.18 o 
   3   5  10        5.54        6.61      3.15 o 
   4   5  10        2.20       11.14      5.89 o 
  -4   6  10        6.82        5.72      3.36 o 
  -3   6  10        0.80        0.36      2.24 o 
  -2   6  10       37.36       38.91      2.44 o 
  -1   6  10       11.78       16.13      2.02 o 
   0   6  10       16.89       20.26      2.76 o 
   1   6  10       43.13       39.75      3.85 o 
   2   6  10        3.05        6.05      2.93 o 
   3   6  10       12.36        9.64      4.43 o 
  -4   7  10        0.10       -0.22      2.71 o 
  -3   7  10       12.65       16.71      5.24 o 
  -2   7  10      204.40      210.89      5.76 o 
  -1   7  10       16.39       18.98      2.22 o 
   0   7  10        0.51        2.97      3.05 o 
   1   7  10       27.20       26.62      3.65 o 
   2   7  10        6.10        8.51      3.16 o 
   3   7  10       46.73       51.12      5.35 o 
  -4   8  10        2.10        2.58      3.56 o 
  -3   8  10        4.39       15.13      3.58 o 
  -2   8  10        0.02        0.75      2.07 o 
  -1   8  10       30.66       26.40      2.83 o 
   0   8  10       63.19       77.88      5.43 o 
   1   8  10        9.39       13.41      3.34 o 
   2   8  10        1.19        7.49      3.09 o 
   3   8  10        0.95        1.54      4.26 o 
  -4   9  10        0.70        5.15      3.69 o 
  -3   9  10        0.05        2.32      2.88 o 
  -2   9  10       82.02       67.56      3.92 o 
  -1   9  10        6.62        8.26      2.58 o 
   0   9  10      177.07      173.23     12.24 o 
   1   9  10        6.24        3.74      2.93 o 
   2   9  10        0.88        8.73      4.34 o 
   3   9  10       17.00       17.97      5.58 o 
  -3  10  10        4.98        9.02      4.68 o 
  -2  10  10        1.97        0.12      2.29 o 
  -1  10  10        0.42       -3.29      3.29 o 
   0  10  10        5.16       11.26      3.39 o 
   1  10  10        0.23        1.66      2.94 o 
   2  10  10        1.52        3.95      3.24 o 
  -3  11  10        1.16       -2.29      3.94 o 
  -2  11  10        0.21       -1.05      2.33 o 
  -1  11  10       27.77       25.75      4.09 o 
   0  11  10       45.07       52.90      5.21 o 
   1  11  10        0.00        4.00      3.39 o 
   2  11  10        6.63        9.88      5.04 o 
  -2  12  10        1.60        6.88      7.87 o 
  -1  12  10        4.72        3.78      3.46 o 
   0  12  10        5.13        7.63      3.76 o 
   1  12  10        6.40       16.63      4.81 o 
  -1  13  10        6.48        4.51      3.73 o 
   0  13  10       34.00       32.79      5.20 o 
  -5   0  11        1.38        3.36      8.97 o 
  -3   0  11        6.32       13.61      5.16 o 
  -1   0  11       40.56       56.40      4.24 o 
   1   0  11       76.35       74.53      4.64 o 
   3   0  11       22.32       37.66      9.52 o 
  -5   1  11        3.30        1.22      3.32 o 
  -4   1  11       15.98       17.27      4.00 o 
  -3   1  11       13.18       21.46      3.63 o 
  -2   1  11        0.78        2.14      1.57 o 
  -1   1  11        1.62        2.80      1.98 o 
   0   1  11        9.13        8.03      1.91 o 
   1   1  11      710.87      702.06     11.57 o 
   2   1  11      241.86      239.15      9.47 o 
   3   1  11        2.35        8.20      3.28 o 
   4   1  11        1.60       -3.87      3.87 o 
  -5   2  11        0.20        3.46      3.69 o 
  -4   2  11        3.51       10.20      3.64 o 
  -3   2  11        0.58        3.71      3.26 o 
  -2   2  11       47.56       46.63      2.74 o 
  -1   2  11        1.22        1.79      1.49 o 
   0   2  11       47.42       46.43      2.81 o 
   1   2  11      123.78      134.75      5.18 o 
   2   2  11       36.90       36.34      3.18 o 
   3   2  11        7.48       14.38      3.21 o 
   4   2  11        0.00        2.15      4.04 o 
  -5   3  11        0.01       -1.82      3.59 o 
  -4   3  11       64.76       57.69      5.68 o 
  -3   3  11       15.81        9.90      3.73 o 
  -2   3  11       80.12       75.94      3.36 o 
  -1   3  11       56.79       51.72      2.80 o 
   0   3  11       25.18       24.46      2.95 o 
   1   3  11        1.16        8.61      3.45 o 
   2   3  11        0.43        1.37      2.33 o 
   3   3  11        3.25       -2.68      2.68 o 
  -4   4  11        3.71       -0.68      2.92 o 
  -3   4  11       26.63       23.98      4.32 o 
  -2   4  11       11.84       11.24      1.80 o 
  -1   4  11       12.54       14.64      2.16 o 
   0   4  11       18.12       18.76      1.98 o 
   1   4  11        3.07        2.34      1.94 o 
   2   4  11       40.07       39.47      3.47 o 
   3   4  11       35.40       40.38      6.83 o 
  -4   5  11        4.70        0.85      2.96 o 
  -3   5  11       19.28       25.49      7.38 o 
  -2   5  11        7.58       14.82      2.09 o 
  -1   5  11       32.06       32.55      2.62 o 
   0   5  11       51.99       55.75      3.45 o 
   1   5  11       62.47       58.39      4.90 o 
   2   5  11       43.02       46.07      4.54 o 
   3   5  11       28.95       29.04      5.28 o 
  -4   6  11        0.01       -1.36      3.07 o 
  -3   6  11        1.02        0.31      4.34 o 
  -2   6  11       18.13       22.18      2.20 o 
  -1   6  11        0.00        0.12      1.43 o 
   0   6  11        0.01       -1.41      1.76 o 
   1   6  11        0.27        4.88      2.73 o 
   2   6  11        0.33        2.61      2.83 o 
   3   6  11       15.69       18.14      5.04 o 
  -4   7  11        0.05       -3.54      3.54 o 
  -3   7  11       13.56       16.61      4.82 o 
  -2   7  11       51.71       55.31      4.79 o 
  -1   7  11       24.58       23.74      2.45 o 
   0   7  11      105.64       99.56      7.81 o 
   1   7  11       32.55       31.36      4.02 o 
   2   7  11        4.23        1.02      4.40 o 
   3   7  11       10.19       14.16      5.59 o 
  -4   8  11        3.05        3.20      3.49 o 
  -3   8  11        7.31        9.91      3.48 o 
  -2   8  11       12.30       19.92      2.61 o 
  -1   8  11       52.82       58.24      5.09 o 
   0   8  11        0.05        4.08      3.48 o 
   1   8  11        0.20        1.12      2.62 o 
   2   8  11        6.49       10.29      3.84 o 
   3   8  11        3.34       -0.38      3.07 o 
  -3   9  11        0.76        2.25      3.62 o 
  -2   9  11       35.58       31.81      3.27 o 
  -1   9  11        4.83        3.78      2.77 o 
   0   9  11        6.11        6.52      4.12 o 
   1   9  11       12.24       16.13      3.79 o 
   2   9  11        1.29       -1.93      2.99 o 
  -3  10  11        0.22        4.56      4.08 o 
  -2  10  11       20.85       17.26      3.82 o 
  -1  10  11        0.25       -2.92      2.92 o 
   0  10  11        5.13        8.57      3.55 o 
   1  10  11       23.81       29.81      4.67 o 
   2  10  11       17.65       18.67      4.41 o 
  -2  11  11        0.58        0.87      4.83 o 
  -1  11  11       24.41       22.60      4.52 o 
   0  11  11       65.33       66.23      5.87 o 
   1  11  11        4.99        2.55      4.64 o 
  -2  12  11        0.06       -5.33      5.33 o 
  -1  12  11       11.64        9.07      3.96 o 
   0  12  11        3.27       12.75      4.11 o 
   1  12  11        2.27        1.25      3.38 o 
  -4   0  12        2.85       -0.78      5.39 o 
  -2   0  12       22.09       18.36      4.36 o 
   0   0  12       54.97       57.89      4.57 o 
   2   0  12       47.67       46.45      6.54 o 
  -4   1  12        6.17        5.37      3.52 o 
  -3   1  12       20.22       20.45      3.83 o 
  -2   1  12       50.68       49.05      4.35 o 
  -1   1  12        0.02        1.36      1.73 o 
   0   1  12       18.23       22.16      2.31 o 
   1   1  12       95.38       94.38      4.56 o 
   2   1  12        9.70        9.08      3.46 o 
   3   1  12        7.20        9.06      3.52 o 
  -4   2  12        2.29        4.65      6.25 o 
  -3   2  12        0.88        5.95      3.04 o 
  -2   2  12        1.44        3.25      2.48 o 
  -1   2  12       60.01       51.97      2.94 o 
   0   2  12        7.36        2.68      2.06 o 
   1   2  12      132.21      137.32      5.40 o 
   2   2  12       30.28       28.22      3.72 o 
   3   2  12       38.94       52.90      5.38 o 
  -4   3  12       26.37       31.77      5.68 o 
  -3   3  12        9.74       16.50      3.65 o 
  -2   3  12       12.07       14.93      3.16 o 
  -1   3  12        6.32        3.79      1.72 o 
   0   3  12       12.45       14.74      1.98 o 
   1   3  12        0.62        4.55      2.73 o 
   2   3  12        5.78        4.91      2.26 o 
   3   3  12        2.79        5.79      4.03 o 
  -4   4  12        2.42       -2.50      3.78 o 
  -3   4  12        0.34        2.35      2.83 o 
  -2   4  12       35.56       34.12      3.90 o 
  -1   4  12       47.63       45.57      2.77 o 
   0   4  12       26.92       24.98      2.93 o 
   1   4  12        2.85        5.25      2.69 o 
   2   4  12        0.70        3.71      2.65 o 
   3   4  12        1.53        9.48      7.78 o 
  -4   5  12       22.63       20.36      6.15 o 
  -3   5  12        6.66        5.47      3.95 o 
  -2   5  12        0.96        5.12      2.64 o 
  -1   5  12       18.17       18.43      2.23 o 
   0   5  12       14.69       14.11      3.16 o 
   1   5  12       82.54       82.78      4.52 o 
   2   5  12       15.73       22.57      3.92 o 
   3   5  12       24.99       32.01      6.37 o 
  -4   6  12        0.37        2.19      3.41 o 
  -3   6  12        0.22        0.29      2.52 o 
  -2   6  12       28.52       37.16      5.55 o 
  -1   6  12       16.41       18.43      2.46 o 
   0   6  12        6.83        9.35      3.15 o 
   1   6  12        1.60        2.44      3.23 o 
   2   6  12        6.86        6.95      3.34 o 
   3   6  12        1.61        7.98      4.63 o 
  -4   7  12        0.96        1.62      3.41 o 
  -3   7  12       11.37       10.84      3.69 o 
  -2   7  12       28.64       33.53      3.84 o 
  -1   7  12       25.09       29.39      2.88 o 
   0   7  12        0.65        0.80      2.50 o 
   1   7  12       96.99       93.62      8.58 o 
   2   7  12       19.33       18.91      3.81 o 
  -3   8  12       11.60       13.31      3.85 o 
  -2   8  12       11.86        8.20      4.97 o 
  -1   8  12       36.13       37.56      4.62 o 
   0   8  12       40.62       47.01      4.83 o 
   1   8  12        9.39       12.08      4.29 o 
   2   8  12        0.33       -3.33      3.33 o 
  -3   9  12        0.03        3.78      3.83 o 
  -2   9  12        1.16        3.41      3.65 o 
  -1   9  12       53.12       59.28      5.10 o 
   0   9  12        0.64        2.47      3.00 o 
   1   9  12       12.42       12.94      3.96 o 
   2   9  12        1.46        3.35      3.51 o 
  -2  10  12       21.59       20.93      6.35 o 
  -1  10  12        1.16        0.82      2.80 o 
   0  10  12        7.66        8.65      3.61 o 
   1  10  12        4.94        4.53      4.65 o 
  -2  11  12        0.71       -3.21      5.45 o 
  -1  11  12       35.29       28.59      8.39 o 
   0  11  12        0.29        2.89      3.39 o 
   1  11  12        0.34        1.35      3.99 o 
  -3   0  13       12.26       18.52      5.45 o 
  -1   0  13        1.85        1.04      3.16 o 
   1   0  13      104.09       91.30      8.26 o 
   3   0  13        2.95       -3.91      4.76 o 
  -4   1  13        1.06       -1.93      3.27 o 
  -3   1  13       10.67       14.32      6.22 o 
  -2   1  13        0.57        0.71      2.35 o 
  -1   1  13        1.45        2.07      1.72 o 
   0   1  13        0.01        1.82      1.74 o 
   1   1  13       44.84       49.70      3.72 o 
   2   1  13        1.08        5.01      3.16 o 
   3   1  13        3.93        2.50      3.23 o 
  -4   2  13        6.73        5.43      3.68 o 
  -3   2  13       11.67       12.94      3.88 o 
  -2   2  13        1.39        4.41      2.81 o 
  -1   2  13        3.42        0.57      1.64 o 
   0   2  13        2.78        7.74      2.38 o 
   1   2  13       39.24       36.43      3.40 o 
   2   2  13       49.28       55.44      5.15 o 
   3   2  13        1.34        5.15      4.82 o 
  -4   3  13        0.06       -2.75      3.36 o 
  -3   3  13        0.50        3.11      3.02 o 
  -2   3  13        7.90        9.31      3.13 o 
  -1   3  13       10.35       11.25      2.03 o 
   0   3  13       13.36       15.59      2.68 o 
   1   3  13       29.99       31.65      4.11 o 
   2   3  13       17.69       20.50      4.06 o 
   3   3  13        2.90        5.68      4.42 o 
  -4   4  13        2.99        6.63      3.76 o 
  -3   4  13        2.23       -1.83      2.97 o 
  -2   4  13        5.95        5.41      2.75 o 
  -1   4  13        0.08       -0.15      1.45 o 
   0   4  13        1.07        3.21      2.25 o 
   1   4  13        2.06        0.98      2.25 o 
   2   4  13       17.42       16.46      4.79 o 
   3   4  13        1.86        0.04      3.52 o 
  -4   5  13        4.18        6.83      3.97 o 
  -3   5  13        6.79       12.98      3.77 o 
  -2   5  13        0.09        4.17      3.36 o 
  -1   5  13       20.67       23.49      2.74 o 
   0   5  13       16.09       18.12      2.79 o 
   1   5  13       48.61       48.20      4.78 o 
   2   5  13        1.26        3.18      4.17 o 
  -3   6  13       13.60       15.91      4.88 o 
  -2   6  13        7.52        1.21      2.40 o 
  -1   6  13        0.14        0.44      2.44 o 
   0   6  13       25.14       22.84      3.76 o 
   1   6  13        2.65       -1.23      3.84 o 
   2   6  13       11.93       13.64      4.01 o 
  -3   7  13        8.54        5.02      4.14 o 
  -2   7  13        0.05        3.66      2.94 o 
  -1   7  13        3.14        3.43      3.27 o 
   0   7  13       18.97       18.05      6.33 o 
   1   7  13        6.39       11.75      5.21 o 
   2   7  13        0.16        5.00      3.77 o 
  -3   8  13       47.84       40.64      6.22 o 
  -2   8  13        0.15        3.29      4.56 o 
  -1   8  13        4.93        2.66      3.39 o 
   0   8  13        0.96        2.68      3.66 o 
   1   8  13        0.02        0.01      2.83 o 
   2   8  13        0.01        1.38      3.39 o 
  -2   9  13        8.81       16.09      8.19 o 
  -1   9  13        2.62        0.76      2.73 o 
   0   9  13        0.17        6.14      3.53 o 
   1   9  13        1.39        4.54      4.10 o 
  -2  10  13        5.24       14.14      8.54 o 
  -1  10  13       53.82       54.45      5.59 o 
   0  10  13        1.91       -3.45      3.45 o 
   1  10  13       10.96       14.30      4.70 o 
  -4   0  14        0.13       -0.47      4.53 o 
  -2   0  14        0.10       -1.52      3.62 o 
   0   0  14      482.29      472.30     15.99 o 
   2   0  14        7.51        4.99      5.37 o 
  -4   1  14        0.03       15.81      7.54 o 
  -3   1  14        1.82        4.92      3.22 o 
  -2   1  14        3.10        0.36      3.48 o 
  -1   1  14       21.36       26.61      2.87 o 
   0   1  14       20.51       23.08      3.30 o 
   1   1  14        2.10        2.58      3.04 o 
   2   1  14        2.88        4.65      3.27 o 
  -4   2  14        3.47       -1.70      3.41 o 
  -3   2  14        2.07        2.83      3.12 o 
  -2   2  14        8.93       15.80      6.13 o 
  -1   2  14        0.07        3.71      2.08 o 
   0   2  14       88.99       90.05      4.94 o 
   1   2  14       28.03       29.15      4.04 o 
   2   2  14       30.60       29.28      4.74 o 
  -4   3  14        0.67        4.98      3.91 o 
  -3   3  14        0.01       -1.66      2.91 o 
  -2   3  14        8.23        7.93      3.69 o 
  -1   3  14        1.76        3.19      1.95 o 
   0   3  14        2.15        2.88      2.28 o 
   1   3  14       30.24       36.19      3.91 o 
   2   3  14        6.12        6.46      4.29 o 
  -3   4  14        1.38        0.88      3.04 o 
  -2   4  14        0.42        1.40      2.69 o 
  -1   4  14       16.23       12.67      2.90 o 
   0   4  14        3.13       10.30      3.47 o 
   1   4  14        7.52       13.36      3.91 o 
   2   4  14        0.04        4.97      4.28 o 
  -3   5  14        1.88        1.51      3.49 o 
  -2   5  14        0.02       -1.12      2.60 o 
  -1   5  14        0.32        0.66      2.03 o 
   0   5  14        9.44        4.07      2.54 o 
   1   5  14        2.73        0.70      5.34 o 
   2   5  14        4.24        0.19      5.13 o 
  -3   6  14       17.23       14.73      4.11 o 
  -2   6  14        3.24       -0.01      2.37 o 
  -1   6  14       10.28       14.37      4.58 o 
   0   6  14        3.08        4.32      3.23 o 
   1   6  14        6.71       11.82      4.57 o 
   2   6  14       25.69       33.07      6.10 o 
  -3   7  14        5.85       16.57      5.09 o 
  -2   7  14       15.28        9.98      5.66 o 
  -1   7  14        6.54        5.69      3.31 o 
   0   7  14        3.01       11.01      5.38 o 
   1   7  14        0.86        6.25      4.22 o 
  -2   8  14        1.46        2.73      4.92 o 
  -1   8  14        4.03       11.93      3.81 o 
   0   8  14       20.55       21.73      4.34 o 
   1   8  14        0.26        3.90      3.63 o 
  -2   9  14        0.27        2.89      4.30 o 
  -1   9  14        0.42        9.59      5.42 o 
   0   9  14        0.14        1.86      3.36 o 
  -3   0  15        4.36        1.61      4.42 o 
  -1   0  15        9.00       13.50      4.33 o 
   1   0  15        0.85        2.07      4.29 o 
  -3   1  15        7.70        1.92      3.16 o 
  -2   1  15        1.92        2.33      2.73 o 
  -1   1  15        9.13        6.34      2.40 o 
   0   1  15       12.65       14.44      3.00 o 
   1   1  15        2.14        0.04      2.54 o 
   2   1  15       28.91       42.13      6.51 o 
  -3   2  15        7.91        1.38      3.14 o 
  -2   2  15        1.20        1.54      3.15 o 
  -1   2  15       16.35       14.55      2.59 o 
   0   2  15       22.43       22.55      3.50 o 
   1   2  15       25.65       27.61      4.70 o 
   2   2  15        0.33        2.10      4.13 o 
  -3   3  15        0.64        2.01      3.21 o 
  -2   3  15        7.48        3.31      3.08 o 
  -1   3  15       10.88       14.34      3.00 o 
   0   3  15        0.00       -0.36      2.38 o 
   1   3  15        3.56        3.89      3.27 o 
   2   3  15        0.50        4.88      4.44 o 
  -3   4  15        0.08        0.99      3.42 o 
  -2   4  15        7.86        9.72      3.35 o 
  -1   4  15        0.59        2.36      2.30 o 
   0   4  15        7.86        4.10      2.59 o 
   1   4  15       20.81       29.84      5.69 o 
  -3   5  15       16.30       13.77      4.16 o 
  -2   5  15       12.79       12.08      4.92 o 
  -1   5  15        1.74       -0.11      2.20 o 
   0   5  15        8.32        6.47      4.38 o 
   1   5  15        4.73       11.76      5.02 o 
  -2   6  15        8.30       24.68      6.66 o 
  -1   6  15        8.95       19.37     10.77 o 
   0   6  15       40.64       39.35      4.96 o 
   1   6  15        3.96        3.07      3.53 o 
  -2   7  15        0.35        4.56      5.21 o 
  -1   7  15       11.54       10.02      5.60 o 
   0   7  15        3.54       -0.41      3.05 o 
  -1   8  15        2.58        5.15      5.34 o 
   0   8  15        6.79        8.08      4.93 o 
  -2   0  16        0.00       -0.35      7.50 o 
   0   0  16       14.69       19.25      7.64 o 
  -3   1  16        1.48       -0.92      3.79 o 
  -2   1  16        0.00        2.03      3.16 o 
  -1   1  16        2.98        1.57      5.35 o 
   0   1  16       51.08       53.42      5.60 o 
   1   1  16       22.01       21.15      4.67 o 
  -3   2  16        0.09        4.22      4.67 o 
  -2   2  16        0.28        1.14      2.92 o 
  -1   2  16        9.72        3.65      3.69 o 
   0   2  16        0.01       -1.13      3.19 o 
   1   2  16        2.96        9.36      4.74 o 
  -2   3  16        0.01        0.14      3.31 o 
  -1   3  16        0.59        1.22      3.27 o 
   0   3  16        4.19        2.23      3.07 o 
   1   3  16        0.01        1.98      4.31 o 
  -2   4  16        1.39       -3.58      3.81 o 
  -1   4  16        0.46       -2.32      3.49 o 
   0   4  16        9.45       19.09      4.35 o 
   1   4  16       15.08       14.70      5.11 o 
  -2   5  16        0.77        0.31      4.25 o 
  -1   5  16        2.00       -2.79      3.80 o 
   0   5  16        4.90       -3.90      3.90 o 
  -1   6  16        8.74        7.61      5.32 o 
   0   6  16        2.04        4.27      3.76 o 
  -1   0  17        0.51       -8.52      8.52 o 
  -2   1  17        0.01        6.61      7.64 o 
  -1   1  17       75.16       78.97      9.97 o 
   0   1  17        1.35        5.03      4.66 o 
  -1   2  17        0.83       -0.45      4.37 o 
   0   2  17        0.12       -3.23      3.78 o 
  -1   3  17        7.47       11.35     11.96 o 
                                                 
